# Supplementary material for: A Miniature Magnetic-Force-Based Three-Axis AC Magnetic Sensor with Piezoelectric/Vibrational Energy-Harvesting Functions
Source: Sensors (Basel). 2017 Feb 8;17(2):308. doi: 10.3390/s17020308 (PMC5336095; doi:10.3390/s17020308)
Supplement: Supplementary file 1 [file sensors-17-00308-s001.zip]

Archive with 3 entries (3 files):
- Front_View.mp4
- Iso_View.mp4
- sensors-17-00308-suppl.pdf
